# Supplementary material for: Engineering a bacterial toxin deaminase from the DYW-family into a novel cytosine base editor for plants and mammalian cells
Source: Genome Biol. 2025 Feb 3;26:18. doi: 10.1186/s13059-025-03478-w (PMC11789416; doi:10.1186/s13059-025-03478-w)
Supplement: Supplementary file 2 — Additional file 2: Supplementary tables S1-S6. Table S1. Genotyping results of regenerated T0 plants transformed with SsdAG103S-v1-CBE or hA3A-CBE. Table S2. Inheritance of mutations in rice T1 lines. Table S3. Analyzing potential Cas-dependent off-target editing of SsdAG103S-v1-CBE in T0 plants. Table S4. Plasmids used in this study. Table S5. Oligos used in this study. Table S6. Top 50 candidates from the AlphaFold Protein Structure Database (AFDB50) with structural similarity to SsdAtox. [file 13059_2025_3478_MOESM2_ESM.xlsx]

## Sheet: Table S1
Table S1. Genotyping results of regenerated T0 plants transformed with SsdAG103S-v1-CBE or hA3A-CBE.
Target site: OsALS-T1
CAGGTCCCCCGCCGCATGATCGG
Editor used	Line No.	Genotype†	Line No.	Genotype†
SsdAG103S-v1-CBE	#1	C6->T He; C7->T He; C8->T Ho	#10	WT
	#2	WT	#11	C8->T Ho
	#3	WT	#12	WT
	#4	WT	#13	C8->T Ho
	#5	C6->T He; C7->T He; C8->T Ho	#14	C7->T He; C8->T Ho
	#6	WT	#15	C8->T He
	#7	C7->T He; C8->T Ho	#16	C8->T/G Bi
	#8	WT	#17	C8->T Ho; C9->T Ho
	#9	C8->T Ho	-	-
hA3A-CBE	#1	C6->T He, C7->T He,	#14	WT
		C8->T He, C9->T He, C10->T He
	#2	WT	#15	WT
	#3	C6->T He, C7->T He, C8->T He, C9->T He, C10->T He	#16	indels
	#4	C6->T He, C7->T He, C8->T He, C9->T He, C10->T He	#17	WT
	#5	indels	#18	C6->T He, C7->T He, C8->T He, C9->T He, C10->T He
	#6	indels	#19	WT
	#7	indels	#20	WT
	#8	C6->T He, C7->T He, C8->T He, C9->T He, C10->T He	#21	WT
	#9	WT	#22	WT
	#10	indels	#23	WT
	#11	C6->T He, C7->T He, C8->T He, C10->T He	#24	WT
	#12	WT	#25	C6->T Ho, C7->T Ho, C8->T Ho, C9->T Ho, C10->T Ho
	#13	WT	#26	C6->T He, C7->T He, C8->T He, C9->T He, C10->T He
Target site: OsPDS
TCTCCTACTACCTATTTACCAGG
Editor used	Line No.	Genotype†	Line No.	Genotype†
SsdAG103S-v1-CBE	#1	C5->T He	#11	WT
	#2	indels	#12	indels
	#3	indels	#13	C4->G He
	#4	C5->T He; C20->T He	#14	C4->T He
	#5	C5->G He	#15	C4->T; C5->T He
	#6	WT	#16	WT
	#7	C8->T He	#17	WT
	#8	WT	#18	indels
	#9	indels	#19	WT
	#10	C8->T He	#20	indels
Target site: Os11g26790
CTCCTCCGGCTTATAAATGGCGG
Editor used	Line No.	Genotype†	Line No.	Genotype†
SsdAG103S-v1-CBE	#1	WT	#11	C7->T He
	#2	C6->T, C7->T/G Bi	#12	C7->T He
	#3	WT	#13	C6->T, C7->T/G Bi
	#4	indels	#14	WT
	#5	C6->T, C7->T/G Bi	#15	C6-> T Ho, C7->T Ho
	#6	C7->T Ho	#16	WT
	#7	indels	#17	C7->T He
	#8	C7->T Ho	#18	WT
	#9	indels	#19	C6->T, C7->T/G Bi
	#10	C7->T Ho	#20	WT
Target site: OsALS-T2
AGTCCTGCCATCACCATCCAGG
Editor used	Line No.	Genotype†	Line No.	Genotype†
SsdAG103S-v1-CBE	#1	C9->T He; C10->T He	#11	indels
	#2	indels	#12	C10->G He
	#3	indels	#13	indels
	#4	indels	#14	C5->T He; C10->T He;
				C16->T He
	#5	indels	#15	indels
	#6	C10->T He	#16	WT
	#7	WT	#17	C9->T Ho; C10->T Ho
	#8	indels	#18	indels
	#9	indels	#19	WT
	#10	C6->T He; C10->T Ho	#20	C10->T Ho
Target site: OsFBX109
CCCTCCATAGTACGCGCGCGAGG
Editor used	Line No.	Genotype†
SsdAG103S-v1-CBE	#1	C2->T He, C5->T He, C6->T Ho
	#2	indels
	#3	indels
	#4	indels
	#5	indels
	#6	C2->T He, C5->T He, C6->T Ho
	#7	C3->T He, C5->T He, C6->G He
†: He: heterozygous. Ho: homozygous. Bi: bi-allele. WT: wild-type.

## Sheet: Table S2
Table S2. Inheritance of mutations in rice T1 lines.
Target sites	T0 line	T0 genotypes†	Number of tested T1 plants	Number of T-DNA free plants$	Number, and genotypes of T1 plants†
OsALS-T1	T0-OsALS-5	C6->T He;	16	6	7, C6->T Ho; C8->T Ho
		C7->T He;			3, C7->T Ho; C8->T Ho
		C8->T Ho			6, C6->T He; C7->T He; C8->T Ho
Os11g26790	T0-119-6	C7->T Ho	16	5	9, C7->T Ho
					4, C6->T He‡; C7->T Ho
					3, C6->T Ho‡; C7->T Ho
†: He: heterozygous. Ho: homozygous.
‡: The new generated C6->T mutation might due to the consistent expression of editors.
$: Presence of T-DNA was assessed using oligos directed against cas9 and the hygromycin resistance gene.

## Sheet: Table S3
Table S3. Analyzing potential Cas-dependent off-target editing of SsdAG103S-v1-CBE in T0 plants.
	Sequencea	Editor used	Mutation type	Frequency (edited plant / tested plant)
On-target	OsPDS	-	-	-
	TCTCCTACTACCTATTTACCAGG
Off-target	Chr2:12489483	SsdAG103S-v1	WT	0% (1/1)
site 1	ATACCTACTACCTATTTACATGG
Off-target	Os09g070400		WT	0% (1/1)
site 2	TATCCTACTACGTATTTACCGGG
Off-target	Os10g052300		WT	0% (1/1)
site 3	TATGGTACAACCTATTTACCCGG
On-target	Os11g26790	-	-	-
	CTCCTCCGGCTTATAAATGGCGG
Off-target	Os07g274900	SsdAG103S-v1	WT	0% (1/1)
site 1	CTTGCCCGGCCTATAAATGGAGG
Off-target	Chr7:805364		WT	0% (1/1)
site 2	GCCCTCCAGCTTACAAATGGCGG
Off-target	Os01g281000		WT	0% (1/1)
site 3	CAACTCTGGCTTCTAAATGGCGG
Off-target	Chr6:22997913		WT	0% (1/1)
site 4	CTCCTAAGGCTTATAATTGCGGG
On-target	OsALS (OsALS-T2)	-	-	-
	TAGTCCTGCCATCACCATCCAGG
Off-target	Chr10:4143291	SsdAG103S-v1	WT	0% (1/1)
site 1	TCGTCCTGCTACCACCATCCTGG
Off-target	Chr5:17476156		WT	0% (1/1)
site 2	TAGTTCGACCACCACCATCCAGG
Off-target	Os01g107500		WT	0% (1/1)
site 3	TCGTCCTGCCAGTACCCTCCCGG
a: Mismatched sequences in the protospacer are highlighted in red, and the PAMs are in bold.

## Sheet: Table S4
Table S4. Plasmids used in this study.
Name	MoClo level	Content
L0_35s_Pro5U	level 0	2X35S promoter with GGAG/CCAT overhang
L0_ZmUbi_Pro5U	level 0	Maize ubiquitin promoter with GGAG/CCAT overhang
L0_bpNLS	level 0	bpNLS with CCAT/AATG overhang
L0_SsdAtox	level 0	SsdAtox with AATG/TAAT overhang
pFP10	level 0	Intronized SsdAtox (SsdA_v1) with AATG/TAAT overhang
pFP20	level 0	Intronized SsdAtox (SsdA_v2) with AATG/TAAT overhang
L0_SsdAG103S	level 0	SsdAG103S sequence with AATG/TAAT overhang
L0_SsdAG103S-v1	level 0	intronized SsdAG103S (SsdAG103S-v1) with AATG/TAAT overhang
L0_SsdAG103A-v1	level 0	intronized SsdAG103A (SsdAG103A-v1) with AATG/TAAT overhang
L0_SsdAG103C-v1	level 0	intronized SsdAG103C (SsdAG103C-v1) with AATG/TAAT overhang
L0_SsdAG103R-v1	level 0	intronized SsdAG103R (SsdAG103R-v1) with AATG/TAAT overhang
L0_SsdAG103S-T1	level 0	Truncated intronized SsdAG103S (SsdAG103S-T1) with AATG/TAAT overhang
L0_SsdAG103S-T2	level 0	Truncated intronized SsdAG103S (SsdAG103S-T2) with AATG/TAAT overhang
L0_SsdAG103S-T3	level 0	Truncated intronized SsdAG103S (SsdAG103S-T3) with AATG/TAAT overhang
L0_SsdAG103S-T4	level 0	Truncated intronized SsdAG103S (SsdAG103S-T4) with AATG/TAAT overhang
L0_SsdAG103S-T5	level 0	Truncated intronized SsdAG103S (SsdAG103S-T5) with AATG/TAAT overhang
L0_A3A	level 0	hA3A-XTEN with AATG/ATCT overhang
L0_UGI	level 0	UGI-NLS with TCAA/GCTT overhang
L0_35s_ter	level 0	35S terminator with GCTT/AGGA overhang
L0_sgGUS537	level 0	level 0 sgRNA expression cassette targeting GUS reporter
L0_sgALS-T1	level 0	level 0 sgRNA expression cassette targeting OsALS
L0_sgKO018	level 0	level 0 sgRNA expression cassette targeting Os01g40290
L0_sgTT013	level 0	level 0 sgRNA expression cassette targeting OsFBX109
L0_sgTT015	level 0	level 0 sgRNA expression cassette targeting Os11g26790
L0_sgPDS	level 0	level 0 sgRNA expression cassette targeting OsPDS
L0_sgHvSTP13	level 0	level 0 sgRNA expression cassette targeting HvSTP13
L0_sgHvFLS2A	level 0	level 0 sgRNA expression cassette targeting HvFLS2A
L0_sgALS-T2	level 0	level 0 sgRNA expression cassette targeting OsALS
L1_sgGUS537	level 1	level 1 assembly in position 1 (pICH47732_DZ + L0_sgGUS537)
L1_sgALS-T1	level 1	level 1 assembly in position 1 (pICH47732_DZ + L0_sgALS-T1)
L1_sgKO018	level 1	level 1 assembly in position 1 (pICH47732_DZ + L0_sgKO018)
L1_sgTT013	level 1	level 1 assembly in position 1 (pICH47732_DZ + L0_sgTT013)
L1_sgTT015	level 1	level 1 assembly in position 1 (pICH47732_DZ + L0_sgTT015)
L1_sgPDS	level 1	level 1 assembly in position 1 (pICH47732_DZ + L0_sgPDS)
L1_sgHvSTP13	level 1	level 1 assembly in position 1 (pICH47732_DZ + L0_sgHvSTP13)
L1_sgHvFLS2A	level 1	level 1 assembly in position 1 (pICH47732_DZ + L0_sgHvFLS2A)
L1_sgALS-T2	level 1	level 1 assembly in position 1 (pICH47732_DZ + L0_sgALS-T2)
L1_hA3A	level 1	level 1 assembly in position 2 PBE1:(2x35s::hA3A expression cassette)
L1_hA3A-ubi	level 1	level 1 assembly in position 2 PBE1-ubi:(ZmUbi::hA3A expression cassette)
L1_SsdAtox	level 1	level 1 assembly in position 2 PBE7: (2x35s::SsdAtox expression cassette)
pFP3	level 1	level 1 assembly in position 2 (2x35s::SsdA_v1 expression cassette)
pFP4	level 1	level 1 assembly in position 2 (2x35s::SsdA_v2 expression cassette)
L1_SsdAG103S	level 1	level 1 assembly in position 2: PBE51 (2x35s::SsdAG103S expression cassette)
L1_SsdAG103S-v1	level 1	level 1 assembly in position 2: PBE29 (2x35s::SsdAG103S-v1 expression cassette)
L1_SsdAG103S-v1-2	level 1	level 1 assembly in position 2: PBE30 (ZmUbi::SsdAG103S-v1 expression cassette)
L1_SsdAG103A-v1	level 1	level 1 assembly in position 2: PBE40 (2x35s::SsdAG103A-v1 expression cassette)
L1_SsdAG103C-v1	level 1	level 1 assembly in position 2: PBE42 (2x35s::SsdAG103C expression cassette)
L1_SsdAG103R-v1	level 1	level 1 assembly in position 2: PBE41 (2x35s::SsdAG103R expression cassette)
L1_SsdAG103S-T1	level 1	level 1 assembly in position 2: PBE46 (2x35s::SsdAG103S-T1 expression cassette)
L1_SsdAG103S-T2	level 1	level 1 assembly in position 2: PBE47 (2x35s::SsdAG103S-T2 expression cassette)
L1_SsdAG103S-T3	level 1	level 1 assembly in position 2: PBE48 (2x35s:: SsdAG103S-T3 expression cassette)
L1_SsdAG103S-T4	level 1	level 1 assembly in position 2: PBE49 (2x35s:: SsdAG103S-T4 expression cassette)
L1_SsdAG103S-T5	level 1	level 1 assembly in position 2: PBE50 (2x35s:: SsdAG103S-T5 expression cassette)
pICH47732_DZ	level 1 accepter	MoClo level 1 accepter in position 1 with GGAG/AGGA overhang
pICH47742_DZ	level 1 accepter	MoClo level 1 accepter in position 2 with GGAG/AGGA overhang
L1_Hyg_P3	level 1	Hygromycin expression unit in position 3
pICH50892	level 1	End linker 3 for level M assembly
pICH50881	level 1	End linker 2 for level M assembly
pAGM8031	level M accepter	MoClo level M accepter with TGCC/GGGA overhang
pGUS_WT	level M	Wild-type GUS expression plasmid containing a p19 silencing suppressor
pGUS_537	level M	GUSG537 expression plasmid containing a p19 silencing suppressor
pDZ136	level M	level M assembly (L1_sgGUS537 + L1_hA3A + pICH50881)
pLM102	level M	level M assembly (L1_sgGUS537 + L1_SsdAtox + pICH50881)
pLM102G103S	level M	level M assembly (L1_sgGUS537 + L1_SsdAG103S + pICH50881)
pLM102D77N	level M	level M assembly (L1_sgGUS537 + L1_SsdAD77N + pICH50881)
pFP5	level M	level M assembly (L1_sgGUS537 + L1_SsdA-v1 + pICH50881)
pFP6	level M	level M assembly (L1_sgGUS537 + L1_SsdA-v2 + pICH50881)
pDZ367	level M	level M assembly: SsdAG103S-v1-CBE
		(L1_sgGUS537 + L1_SsdAG103S-v1+ pICH50881),
pDZ369	level M	level M assembly: SsdAG103A-v1-CBE
		(L1_sgGUS537 + L1_SsdAG103A-v1+ pICH50881)
pDZ370	level M	level M assembly: SsdAG103R-v1-CBE
		(L1_sgGUS537 + L1_SsdAG103R-v1+ pICH50881)
pDZ371	level M	level M assembly: SsdAG103C-v1-CBE
		(L1_sgGUS537 + L1_SsdAG103C-v1+ pICH50881)
pLM9	level M	level M assembly (TALE4-hA3A)
pFP61A	level M	level M assembly (TALE3-SsdAG103S-v1)
pFP61B	level M	level M assembly (TALE4-SsdAG103S-v1)
pFP61C	level M	level M assembly (TALE1-SsdAG103S-v1)
pFP61D	level M	level M assembly (TALE2-SsdAG103S-v1)
pFP63A	level M	level M assembly (TALE3-SsdAtox-v1)
pFP63B	level M	level M assembly (TALE4-SsdAtox-v1)
pFP63C	level M	level M assembly (TALE1-SsdAtox-v1)
pFP63D	level M	level M assembly (TALE2-SsdAtox-v1)
pDZ390	level M	level M assembly (L1_sgGUS537 + L1_SsdAG103S-T1+ pICH50881)
pDZ391	level M	level M assembly (L1_sgGUS537 + L1_SsdAG103S-T2+ pICH50881)
pDZ392	level M	level M assembly (L1_sgGUS537 + L1_SsdAG103S-T3+ pICH50881)
pDZ393	level M	level M assembly (L1_sgGUS537 + L1_SsdAG103S-T4+ pICH50881)
pDZ394	level M	level M assembly (L1_sgGUS537 + L1_SsdAG103S-T5+ pICH50881)
pDZ330	level M	level M assembly (L1_sgALS-T1 + L1_hA3A + pICH50881)
pDZ331	level M	level M assembly (L1_sgALS-T1 + pFP3 + pICH50881)
pDZ351	level M	level M assembly (L1_sgALS-T1 + L1_SsdAG103S-v1 + pICH50881)
pDZ342	level M	level M assembly (L1_sgKO018 + L1_hA3A + pICH50881)
pDZ343	level M	level M assembly (L1_sgKO018 + pFP3 + pICH50881)
pDZ360	level M	level M assembly (L1_sgKO018 + L1_SsdAG103S-v1 + pICH50881)
pDZ345	level M	level M assembly (L1_sgTT013+ L1_hA3A + pICH50881)
pDZ346	level M	level M assembly (L1_sgTT013+ pFP3 + pICH50881)
pDZ362	level M	level M assembly (L1_sgTT013+ L1_SsdAG103S-v1 + pICH50881)
pDZ348	level M	level M assembly (L1_sgTT015 + L1_hA3A + pICH50881)
pDZ349	level M	level M assembly (L1_sgTT015 + pFP3 + pICH50881)
pDZ364	level M	level M assembly (L1_sgTT015 + L1_SsdAG103S-v1 + pICH50881)
pDZ334	level M	level M assembly (L1_sgPDS + L1_hA3A + pICH50881)
pDZ335	level M	level M assembly (L1_sgPDS + pFP3 + pICH50881)
pDZ354	level M	level M assembly (L1_sgPDS + L1_SsdAG103S-v1 + pICH50881)
pDZ387	level M	level M assembly
		(L1_sgHvFLS2A + L1_SsdAG103S-v1-2+ pICH50881)
pDZ389	level M	level M assembly
		(L1_sgHvSTP13+ L1_SsdAG103S-v1-2+ pICH50881)
pFP100	level M	level M assembly (L1_sgALS-T1 + L1_hA3A + L1_Hyg_P3 + pICH50892)
pFP115	level M	level M assembly (L1_sgALS-T1 + L1_SsdAG103S-v1 _Hyg_P3 + pICH50892)
pFP117	level M	level M assembly (L1_sgPDS + L1_SsdAG103S-v1 _Hyg_P3 + pICH50892)
pFP118	level M	level M assembly (L1_sgTT013+ L1_SsdAG103S-v1 _Hyg_P3 + pICH50892)
pFP119	level M	level M assembly (L1_sgTT015+ L1_SsdAG103S-v1 _Hyg_P3 + pICH50892)
pFP120	level M	level M assembly (L1_sgALS-T2+ L1_SsdAG103S-v1 _Hyg_P3 + pICH50892)

## Sheet: Table S5
Table S5. Oligos used in this study.
Name	Sequence (5’-3’)	Application
sgGUS537-F	ATTGCCGTATCCGGTGATGATAAT	Construction of sgRNA of
sgGUS537-R	AAACATTATCATCACCGGATACGG	L0_sgGUS537
sgALS-T1-F	GTTGCAGGTCCCCCGCCGCATGAT	Construction of sgRNA of
sgALS-T1-R	AAACATCATGCGGCGGGGGACCTG	L0_sgALS-T1
sgALS-T2-F	GTTGCAGTCCTGCCATCACCATCC	Construction of sgRNA of
sgALS-T2-R	AAACGGATGGTGATGGCAGGACTG	L0_sgALS-T2
sgKO018-F	GTTGGTCGGCGCGGCTGCGGTACA	Construction of sgRNA of
sgKO018-R	AAACTGTACCGCAGCCGCGCCGAC	L0_sgKO018
sgTT013-F	GTTGCCCTCCATAGTACGCGCGCG	Construction of sgRNA of
sgTT013-R	AAACCGCGCGCGTACTATGGAGGG	L0_sgTT013
sgTT015-F	GTTGCTCCTCCGGCTTATAAATGG	Construction of sgRNA of
sgTT015-R	AAACCCATTTATAAGCCGGAGGAG	L0_sgTT015
sgPDS-F	GTTGTCTCCTACTACCTATTTACC	Construction of sgRNA of
sgPDS-R	AAACGGTAAATAGGTAGTAGGAGA	L0_sgPDS
sgHvSTP13-F	CTTGCCCAGCAGCCGCTGCCGACT	Construction of sgRNA of
sgHvSTP13-R	AAACAGTCGGCAGCGGCTGCTGGG	L0_sgHvSTP13
sgHvFLS2A-F	CTTGCCGTCCAGATTGTTTACAT	Construction of sgRNA of
sgHvFLS2A-R	AAACATGTAAACAATCTGGACGG	L0_sgHvFLS2A
HvFLA2A-sg3-AP-F1	CTCGGCAACAACTCCCTCAG	Amplify HvFLA2A
HvFLA2A-sg3-AP-R1	AGAGATGCGAGAAGTTGCCG
sgHv40-AP-F1	TTCACCACGCTGCTCATCC	Amplify HvSTP13
HvLYK5_1_SeqR	AAGAGGGTCGTAGTCGGCAG
ALS171-AP-F1	GTCTGCGTCGCCACCTCC	Amplify OsALS-T1
ALS171-AP-R1	GAGGACGCGAGGAAGAAGG
OsALS-F1	AGGGCGCATACATACTTGGG	Amplify OsALS-T2
OsALS-R1	CCATGCCAAGCACATCAAAC
OsPDS-AP-F1	CGTATCTGTATTCCGTAG	Amplify OsPDS
OsPDS-AP-R1	ACCTCGTTTGCCTCCTC
KO018-F1	TTGGGTCCTTGGGGCTCTAT	Amplify Os01g40290
KO018-AP-R2	CGTAGAGGCGCAGGCAGA
TT013-AP-F1	AAATCGCCCAAAACGAACCG	Amplify OsFBX109
TT013-AP-R1	GCGTTTGAGATTTCGGCCGC
TT015-AP-F1	GACACGTCCGGCTCCTCTC	Amplify Os11g26790
TT015-AP-R1	CTGGTGCTCCATCCTGCTTA
SsdA-G103A-F	AGCCCAAATCATCCTTTAGCTGTTTCGAAGCCTAT	Point mutation on
SsdA-G103A-R	GCTAAAGGATGATTTGGGCTTGCGATTGAC	SsdAG103A
SsdA-G103C-F	AAGCCCAAATCATCCTTTATGTGTTTCGAAGCCTA	Point mutation on
SsdA-G103C-R	ATAAAGGATGATTTGGGCTTGCGATTGACAT	SsdAG103C
SsdA-G103R-F	AAGCCCAAATCATCCTTTACGTGTTTCGAAGCCT	Point mutation on
SsdA-G103R-R	GTAAAGGATGATTTGGGCTTGCGATTGACAT	SsdAG103R
SsdA-G103S-F	CCAAATCATCCTTTAAGTGTTTCGAAGCCT	Point mutation on
SsdA-G103S-R	TTAAAGGATGATTTGGGCTTGCGATTGACAT	SsdAG103S
SsdA-F-AATG	TTGGTCTCAAATGAAGGTGTCAAATATTGCGGAGT	Amplify SsdAtox
SsdA-R-TAAT	TTGGTCTCAATTAGATTCCGACCTCATAATTGTTTC
SsdA-T1-F-AATG	TTGGTCTCAAATGAGTAAAGAGTTGAAGGTAA	Amplify SsdAG103S-T1
SsdA-T2-F-AATG	TTGGTCTCAAATGAAAACTGTTTCATCTAATG	Amplify SsdAG103S-T2
SsdA-T3-F-AATG	TTGGTCTCAAATGAAGAAAACATTAAGTGGTT	Amplify SsdAG103S-T3
SsdA-T4-R-TAAT	TTGGTCTCAATTAGACTTAAAAATACGTATCG	Amplify SsdAG103S-T4
FP115-OT1-F1	AAGTTCCCGATGCCCATGAG	Amplify OsALS-T1
FP115-OT1-R1	CGGGTTTTCTCACCGTACCA	off-target site 1
FP115-OT2-F1	TCACCCCTAAGCACGCATAC	Amplify OsALS-T1
FP115-OT2-R1	GAAGTTCCCGATGCCCATGA	off-target site 2
FP115-OT3-F1	TGTCCTTCGCATCATCCTCG	Amplify OsALS-T1
FP115-OT3-R1	GGGAGCCAAGCAAAACCAAG	off-target site 3
FP115-OT4-F1	GGACTGCTGGGTTGCCATAT	Amplify OsALS-T1
FP115-OT4-R1	GTGGCGATTGAGGGAGTTGA	off-target site 4
Ubi-F	TGGGCGGTCGTTCATTCGTT	cas9 / T-DNA detection
Cas9-D10A-R	CGCGAGCCCAATGGAGTACTTCTTGTCAGAT
Hyg-F	ATGAAAAAGCCTGAACTCAC	HygR / T-DNA detection
Hyg-R	CTATTCCTTTGCCCTCGGAC

## Sheet: Table S6
Table S6. Top 50 candidates from the AlphaFold Protein Structure Database (AFDB50) with structural similarity to SsdAtox
Name	Gene name	UniProt No.	Amino acid sequences	Length (aa)	Description	Organism	Seq. Id.	E-Value	Score
SsdAtox	BaDF2	A0A3M2XVC5	KVSNIAESEAALGRASQARADLPQSKELKVKTVSSNDKKTLSGWGNKKPEGYERISAEQVKAKSEEIGHEVKSHPYDRDYKGQYFSSHAEKQMSIASPNHPLGVSKPMCTDCQGYFSQLAKYSKVEQTVADPKAIRIFKTDGSVETIMRSE	151	Cytidine deaminase T6S toxin from Pseudomonas syringae	Pseudomonas syringae	100.0	-	-
SH1	VC35_21810	A0A0F4TG59	KVASIAESEAALGRANHAKTELPSSKEYKVKTVSSNDKKTLSGWGDKKPEGYEKVSAEHVKAKSEEIGHEVKSHPYDRDYKGQYYSSHAEKQMSIISPDHPIGVSKPMCNDCQGYFSKLAQYKNAEQVVADPKAVRIFKPDGTVETILRSE	151	Type IV secretion protein Rhs	Pseudomonas fluorescens	81.3	3.99e-24	942
SH2	HMPREF9057_00892	E7N7Y7	QAQHVAESQAAHTRAARVKEQLPATKRNKRKAVSSDRYNDALSGWSKDRPPGFLDPNVEEVLQVTDEMGHPRTSHYVDQGVPGKYFASHAERQMALNAKWPRIGVSKPMCPDCQGWFRSLAQYQRRDWYVTDPDGTWIFR	140	Uncharacterized protein	Actinomyces sp. oral taxon 171 str. F0337	40.3	1.10e-15	587
SH3	ALQ66_04780	A0A3M3JPR6	MSAEQVKAKSEEIGHEVKSHPYDRDYKGQYFSSHAEKQMSIASPNHPLGVSKPMCTDCQGYFSQLAKYSKVEQTVADPKAIRIFKTDGSVETIMRSE	97	Rhs protein	Pseudomonas savastanoi pv. glycinea	98.9	2.30e-14	550
SH4	LUCI_1364	A0A498R4T3	EIEQSRAAYKRAAEVGEQYEEKFGTKTFASNGKKTMSGWDGKTTIAPTECTRVEPREVMDYSEEIGHKLKNSGSNDHGIPGQFQACHAEKQLSLLTDSPIGVNRKMCTDCQGYFQKHAAYTGEEKFVTDPEMTRIFHPNGEVSKILW	147	Phage late control gene d protein (Gpd)	Lucifera butyrica	40	1.91e-14	549
SH5	E4J66_07450	A0A8B5G983	PAKKSQEAQQRAAEKAKEVNTKKAYKSKTVSSDHVKTLSGWSARRPEGFQDPNIDNVLTKCDEIGHTPEPHDFKDNGVPGQYHASHAEKQLSLTAKEPYIGVSKAMCPDCQGYFSKLAQHEGRDWYVTDPNNSWIFHADGTVTKQ	145	Uncharacterized protein	Actinomyces viscosus	42	5.49e-14	546
SH6	ACGLYG10_3066	A0A1M4S3N6	PNAKSQAAYRRAQDAKRQLPKTERNRTKAVSSDHNKTLSGWGGNRPSEFHKPNVDEVLAKQREIGHPPVDMGGRDHGVLGQCKASHAERQQSLIAKEPDIGVSKNICPDCMGYFRKLAAYEGREWRVTDPRGTWLFRPDGSVVK	144	Uncharacterized protein	Actinomyces glycerinitolerans	41.2	7.04e-14	541
SH7	NCTC10951_02083	A0A448PML1	PAKKSQEAQQRAAEKAKEVNTKKAYKSKTVSSDHVKTLSGWSARRPEGFQDPNIDNVLTKCDEIGHTPEPHDFKDNGVPGQYHASHAEKQLSLTAKEPYIGVSKAMCPDCQGYFSKLAQHEGRDWYVTDPNNSWIFHADGTVTKQ	144	Uncharacterized protein	Actinomyces viscosus	42	1.48e-13	531
SH8	DRB06_01445	A0A329XKK3	PNAKSQAAYRRAQDAKRQLPKTERNRTKAVSSDHNKTLSGWGGNRPSEFHKPNVDEVLAKQREIGHPPVDMGGRDHGVLGQCKASHAERQQSLIAKEPDIGVSKNICPDCMGYFRKLAAYEGREWRVTDPRGTWLFRPDGSVVKP	145	Uncharacterized protein	Actinomyces sp. Z5	40.6	1.58e-13	531
SH9	Clocl_1636	G8LSF7	NVPLARKSLSKASELSSMLGYGSKAIASDGTTNTLSGWAEITQGAEYFNRAATPQDVIAKSNEIGHTLKTDIFDNGIPGQYNASHAEKQLSLLSNKALGVSRPMCSDCVEYFKKLAKFSNTEKVVSDSNITRIFMPDGITIIEIPH	146	INTEIN_C_TER domain-containing protein	Acetivibrio clariflavus DSM 19732	39.7	3.55e-14	525
SH10	RD1301_v1_5240001	A0A0S4XJQ2	GNAQALYDQLPKRLQTKTVATDGQVNTISGYGATLPKGYTYVDPAKVIQRAEEIGHDLRAAGAMDQGVPGQYSASHAEKQAIVNNPGATQVDVSRPMCKDCQAFYQAEAAAQNRPIVVSDPNSIRTFLPNGAVSVKPRD	139	DYW_deaminase domain-containing protein	Ralstonia solanacearum	36.1	9.60e-14	522
SH11	TD1301_v1_1080003	A0A0S4VLK6	ITGNAQALYDQLPKRLQTKTVATDGQVNTISGYGATLPKGYTYVDPAKVIQRAEEIGHDLRAAGAMDQGVPGQYSASHAEKQAIVNNPGATQVDVSRPMCKDCQAFYQAEAAAQNRPIVVSDPNSIRTFLPNGAVSVKPRD	141	DYW_deaminase domain-containing protein	Ralstonia solanacearum	35.6	9.02e-14	520
SH12	FHK87_01515	A0A504JQ63	RIKQAEEAQQKADSEFENLGDDYSSKTVAHDDIKTLSGWKDRPEGYTDVSPETVKEYSDQIGHEPRRAGAMDQVHNGGFEGKYNSSHAEKQLLTERPNEPTGVSRPMCSDCQSFASKQAVATGQEVIVSDPNGTHVFYPDGSSEFIPK	148	Uncharacterized protein	Aquimarina algicola	40.3	2.29e-13	519
SH13	NCTC10951_02083	A0A448PML1	EGDAVKTSKEAYARAKDLRKALQEKVAYKDKTPASDHVRTLSGWSKTRRPPGYQDPNVDEVLEKCKEIGHEPKPHRRNDNGIEGQYNASHAEKQLSLTAKEPYIGVGKPCCSDCQAYFSKLAQHEGRDWYVTDPKKTWIFRADGSIEYK	149	Uncharacterized protein	Actinomyces viscosus	40.9	3.76e-13	515
SH14	BWY74_03933	A0A1V5LXN7	EGIEQSKEARSRAVETHQQLGDDFQNSTIASDGINTINGWAVNTPEGFTRANPKEINDYSKNTLKYEITKSGGLDYGGIKEEGFDGKRRASDAEKQLIFQKSNEPIGVSREMCPDCVNFFQKEAQYRKTTQVVSEPGGTNIFDANGDKFFLPD	153	Uncharacterized protein	Firmicutes bacterium ADurb.Bin419	27	1.58e-13	500
SH15	E7Z57_10715	A0A5B7U313	ARSNSDGAQGITGNAQALYDQLPKRLQTKTVATDGQTNTISGYGAALPEGYTYVDPAKVMQRAEETGHDLRAAGAMDQGVPGQYNASHAEKQAIVNNPGAAQVDVSRPMCKACQAFYQAEAAAQNRPIVVSDPNSIRTFLPNGEVSVKPRN	151	Uncharacterized protein	Ralstonia solanacearum	33.9	4.82e-13	485
SH16	F6J93_07785	A0A7C9PSC9	AAAIRSAQAARARLGSPPRNKTVAATESGIRTLSGWKQEPGYLQTTRQVMAYSQEIGHPLTQAGPLDKGVPGRYNASHAEKQLSVAEPNTPIAVSSEMCLDCREYFKTLARYTGKLQVVADPKTTRIFRPDGTVDSLPTDFSSQ	144	Uncharacterized protein	Oscillatoria sp. SIO1A7	43.1	4.85e-14	453
SH17	GX283_10440	A0A7X8G998	AKEIEASKEAYKRAIDMAKKKKVKGCVASNGKITLSGFDGKTTKAPEGFARVPLDTMFDYCKKIGHELPPKVPAFYDNGREGSYFACHAEKQLSLLTDEPIGISRDMCPDCVEYFKKHAAYTNQVKITADPKKTRIFFPDGRVEEF	146	Uncharacterized protein	Clostridiaceae bacterium	38.1	4.24e-12	453
SH18	RUN1744_v1_640009	A0A0S4UQC2	AQALYDQLPKRLQTKTVATDGQVNTISGYGATLPKGYTYVDPAKVIQRAEEIGHDLRAAGAMDQGVPGQYSASHAEKQAIVNNPGATQVDVSRPMCKDCQAFYQAEAAAQNRPIVVSDPNSIRTFLPNGAVSVKPRD	137	Hemagglutinin-related protein	Ralstonia solanacearum	35.9	3.74e-12	445
SH19	A4E53_02974	A0A1V4VND4	LDEAVDAAIAERGGLGTVPKGKTAASVEGKKTVSGWESGPGARENTDAVMQLSKKIGHDLQPNKLLDQGVPGRYNACHAEKQAAVLAPNKPIAVSEVMCNNCRNFFQALARYTGKPQTVAEPRAVWIFKPDGSILVVPK	139	DUF4157 domain-containing protein	Pelotomaculum sp. PtaB.Bin104	34.6	7.45e-13	438
SH20	HW274_07235	A0A7H8Z2P8	EENCVTESTIAYKNAAARAQKVNSIKQYKSKTISSDHNQTLSGWSTRRPKGFHTPNDNDVLRVTEIISHPRRSSGCRDHGITGRAFASHCERQQAIIAKESLIGVSRPLCRDCPGWFRKYAKHNERIWYVTEPNGTWVFWHDGAVTMPGGNEVK	154	Uncharacterized protein	Actinomyces sp. oral taxon 169	30.7	3.50e-11	433
SH21	CVU89_10775	A0A2N2DEX5	EDEAVAAAVAERGKLRPAPGGKTSASVEGKPTESGWSTGPGAKENTEAVMDLSKKMGHDLQPNRLLDQGTPGRYHASHAEKQAAVVAPNKPIAVSAPMCDNCRRFFRALARYTGKPQTVAEPQAVWVFRPDGSVLVVPK	139	Uncharacterized protein	Firmicutes bacterium HGW-Firmicutes-14	35.6	1.30e-12	426
SH22	EGI05_09755	A0A3N0W0N7	TRAQKVADSRAAYQKASSSYDRLPKSKSEKTVASDGDKSVSGHSSNRISNKFRKNEGVKDVSPDEVLDYGENKLGHDFNKNSSIDNGVEGQASASHAEKQLMTSKPKDPIGVSRCMCSNCKSMAQKHANYIKEDYVVTDPDGTYIFEPGGNEPIFIP	157	Uncharacterized protein	Chryseobacterium daecheongense	32	3.27e-10	396
SH23	HC941_26535	A0A7X6CGG8	MAYVKVAQDYQKKAEKVYEILTSGKLVKPKMSSRKTIAVSENTAIVSGWDSLNLKWQKTIAEQLHLSLKQDESQVKEFYQAHQTEFAQYGYQTRTWELDPEEEPGKHYRSHAEKQISVIKPSPAIGISRAMCEEDCYPYFHALAQMRKQNLVVADPEGVWVFYNNDRVKLFRRIKT	176	Uncharacterized protein	Microcoleus sp. SU_5_3	45526	1.45e-9	347
SH24	NIES4075_73690	A0A218QWN2	PFELPLAPGSKTVAATPGGPITLSGWGKGSQLPGLDNPSRQVYNYSKLVGHPLDPHGLDAFARARGGYGASHAERQALVLNPTAQSVTVSKPPCSGCQNWFRAESVLQGRDIPLLTPQGVYNFQSNGTLWIAPLP	135	Uncharacterized protein	Tolypothrix sp. NIES-4075	45561	7.75e-9	295
SH25	MLGJGCBP_03391	A0A6N7CP98	QSAIADASDAFARLQNIESPKNIAGTPGGEPATSGWSGDKIGATEQAGVEGAEAGHETAPHPFDPPDAEGMYENSHSERQKAAGTSDQIFASSKVMCPTCQDWFSQRAGLEAMPQFIGDPSGVHVFMPNGSHSLIPH	137	Uncharacterized protein	Rhodococcus sp. T7	31	8.78e-9	288
SH26	C7501_2066	A0A2U0UVG3	ADVAESQAALGRANTAKAGLTKKEYAVKTTSSNDAKTLSGWKQPRPEGFDGATAQQVQNKASQIGHELEPHPFDKDFPGQYNASHAEKQMSVLSPDHPIGVSKPMCADCQGYFAKLAQHNGADQVVTDPNGTWIFKSDGSVVK	143	RHS repeat-associated protein	Sphingomonas sp. CF311	58	2.89e-10	242
SH27	AL504_22305	A0A0X8P280	MADITNDADASGFAEPDVAQTLALFKQIGFIPPVHASDGDLPGWEFAGRAEIKLATLRPDEPLGVSSPIPPEAKTFFMKLAKFRQEMQVITDPTGTYVFEPGAEPEHIP	109	Uncharacterized protein	Achromobacter xylosoxidans	45470	9.78e-6	232
SH28	DYB32_002361	A0A3R6W160	PHATQIRRFEAYLDFLRSKQVQFPTSKRAATCRAEMVEGSVVNDRMQLAQLVAGQTLSGFGVCGTTEGYLPQCDLSMAAAWLADAIGHRYAVENPRVLNSRSFMFGWCHAEKQMLTHLSRHMPHKDRPWHAIRVVVDRDMCSDCIAFASALATHENASICIRDPSCTRVFRPNGHIENSGMAA	183	DYW_deaminase domain-containing protein	Aphanomyces invadans	45436	1.35e-7	215
SH29	E4P39_05850	A0A4Y9PAP0	ATLVMVSRAELRRATGEQQRLFYSLVERGQISKGNTLLDKTVACGGGVTSLSGWGTQGRTRRDDVHPLSAHDANLADVAAGQRHGTMTGLFEQGKRRGVPAPLVPMSAENPESEDILHFGPTDDPSQIPKEARAQKPAVGGFVEPAGLGGLDQGVEEQYATSHAERQVFTRVEARAVGVTRPMCSTCQDFFVQQASTKQVVLVVSDTEMARVFLPNGTMMRR	222	Uncharacterized protein	Blastococcus sp. CT_GayMR19	45308	4.36e-6	199
SH30	IMSAGC011_03451	A0A7U9X235	GNKRDIIQEILDDFKLLKSKGLFEPTEDRANDQGVPYRFNASHAEKQVAMINGRNVIGVSKNMCEDCQDYFWAKAKLNNEPQIIADPSGIHIFTQDGKQINIMYG	105	Uncharacterized protein	Lachnospiraceae bacterium	34.9	3.18e-5	192
SH31	DYB25_008905	A0A397AQ98	PHATQIRRFEAYLGYLQSKQVQFPTSKRAASCYAEVVSQDVPDMDQLTRLVEGRTLSGFGVCGTVDGFLGQCELSMGAAWLADAIGHAYRVENPRVLNSRSFMFGWCHAEKQKLAHLTQHMPTPRLWHAICIVVDRDMCPDCVAFASSLATFEHDTIRIRDPSCTRLFRPSGLVDVDTS	179	DYW_deaminase domain-containing protein	Aphanomyces astaci	45494	1.26e-6	192
SH32	CBO169_LOCUS35951	A0A819H172	LSLTEIDGIIMQFRAHDQSHPRSSEIYAEGERISKELIEHGHGYDASWIVRPMENDETIESIFCGHSERLAIAANFIDNRKPSRIHITKNLRVCGDCHRATKLIAAIRQCEIIVRDANRIHHFSPNGQCSSVLQQVD	132	Hypothetical protein	Rotaria sp. Silwood1	45307	1.52e-6	192
SH33	THRCLA_04743	A0A1V9ZY49	PRLEQIALFKAYLAYLESEKVHFPTSKRATKCHATIRSDNSHLPLLTKLTEGQTISGFGVCGSPEGYLAQQELSIGAAYLATKVDHQYVVENPNVLNSRSFMFGWCHAEKQKIVDIHQKLHDLSAPATKIHWEHIILFVDRAMCADCIGFASAYAAYHGVDLSIQDPQCVRKFLSTGDIEVINNS	185	DYW_deaminase domain-containing protein	Thraustotheca clavata	45467	4.67e-7	189
SH34	Aste57867_24554	A0A485LSB1	EAYLTYLRAEAVQFPTSKRATKCHAVLACDPDETSSKEELLRLVDGRTLSGFGVCGTDAGFLPQCELSLGAAWLADAIGHVYIVENARVLNSRSFMFGWCHAEKQKLTDIHRKRRAKDQWRHVRVVVDRDMCPDCIAFASALARFEGETISIQDPTCTRGFRADGAINIMTND	173	Aste57867_24554 protein	Aphanomyces stellatus	45372	1.11e-6	187
SH35	DYB36_007508	A0A396ZWR5	PHATQIRRFEAYLGYLQSKQVQFPTSKRAASCYAEVVSQDVPDMEQLTRLVEGRTLSGFGVCGTVDGFLGQCELSMGAAWLADAIGHAYQVENPRVLNSRSFMFGWCHAEKQKLAHLTQHMPTPRLWHAICIVVDRDMCPDCVAFASSLATFEHDTIRIRDPSCTRLFRPSGLVDVDTS	179	DYW_deaminase domain-containing protein	Aphanomyces astaci	45344	1.34e-6	178
SH36	AlNc14C37G3265	F0W8Z0	FAQHSDYDESLLQSLLRGTARSGFGAWGTEDGFLPQKKLAMMVASHVESIGHSYVVEGRRKNAIPQLNTRSFPFYWCHAEKQKLMDIRAKLGTKACGRSKYWQAIVLVVDRVMCSDCIAFAKCFAVYEKAVIRIEDPQMIRIFPAEIAESIQCVTLELETEKQDDSI	167	Uncharacterized protein AlNc14C37G3265	Albugo laibachii Nc14	45404	3.20e-6	175
SH37	PXF425_LOCUS39125	A0A822F7G9	NDENLSEKVFNRIEEHFSKHGMFMHQQKKIGLSFTEINGEIFKFRAHDRSHPRSKEIYAENENISKELIEHGHQYDSSWITRPLEEGETIASILSGHSERLAIAWNFVANPNTKKIQITKNLRICGDCHQVTKLIAAIRQCEIIVRDANRIHHFYANGRCS	161	Hypothetical protein	Rotaria sp. Silwood1	45460	1.11e-5	165
SH38	Unknown	H3GVI6	PHAEQVVKVTQYLDFLGQQPNAAQFTTSSKAAISFATLRDCADDVVDDDNSANDENVLKKLLEGRTRSGFGAFGTEQGFLPQKRLSLAVAHIVEQIAHTYIVERNKRGDVKPPVLNSRSFFFYWCHAEKQKLMDIREKLAAEELSPRRRQLYWQHIVIVVDRAMCDDCIRFAECFARFEETCICMQDPVVLRVFPPSSTQQVRCIL	206	DYW_deaminase domain-containing protein	Phytophthora ramorum	45307	1.11e-5	155
SH39	CJN711_LOCUS38254	A0A816CCL8	NVYASSGDIEKATDIKIKLNKSGGKKQIGITMTDIDGKLWKFRAHDQSHPYSAEIYEQVDRMSKEVIKHGHKYDASWIVRPMYADETIETLLCGHSERLAMAAHFIHHRKPKRIQLTKNLRICGDCHRVTKLIALIYQCEIVVRDANRIHHFHLNGQCS	159	Hypothetical protein	Rotaria magnacalcarata	45555	4.34e-5	155
SH40	UXM345_LOCUS21007	A0A819TMT3	GITCTEVNGQLVCFKAHDRSHPKSAEIYAELDRLSNELKEYGHEYESSWITRPLKYDETIESVLCGHSEKLAIAFNFIQNPRPTFIQITKNLRVCGECHRATKLIAKIRQCEIIVRDANRIQHFYKNGLCS	131	Hypothetical protein	Rotaria magnacalcarata	45369	6.70e-5	153
SH41	KQP761_LOCUS8155	A0A815IYD8	NVYASSDDIGKATDIKIELHKSGGKKQIGVTVTDIDGKLWKFRAHDRSHAESAEIHEQVDRMSKRIIEHGHKYDASWIVRPMEPDETIETLLCGHSERLAMAAHFIHNRKPKRIQMTMNLRICGDCHEVTKLVALIYQCDIVVRDANRIHHFHLNGQCS	159	Hypothetical protein	Rotaria magnacalcarata	45342	2.64e-5	153
SH42	UXM345_LOCUS29468	A0A820D658	NVYGSIGDIDKASDIRIQLTKSGAKKKSGLSWTVVDGQQFRAHGVNHPRSKEIHAEAEKIFAELVEHGHQHDSILCGHSERLAIAWNFVVHPNASQIQITKNLRVCGDCYRATKLIATIRQCEIIVRDANRIHHFYKNGQCSYIP	145	Hypothetical protein	Rotaria magnacalcarata	45463	7.63e-6	153
SH43	BAC187_LOCUS27245	A0A821W905	LSFTEINGEIFKFRAHDRSHPRSKEIYAENENISKELIEHGHQYDSSWITRPLEEGETIASILSGHSERLAIAWNFVANPNTKKIQITKNLRICGDCHQVTKLIAAIRQCEIIVRDANRIHHFYANGRC	129	Hypothetical protein	Rotaria sp. Silwood1	45521	1.10e-4	149
SH44	OXD698_LOCUS46465	A0A820IA07	MGLTSTVVNGEFYKFRAHDRTHPRSKEIYAEVKKLSAELLQHGHQYDSSWITRPLNGDETVESALCGHSERLAIAWNFVANPNASRIQLTNNLRLCGDCHRATKLIAAIRKCKIIVRNANRIHHFSTDGKCSCNDYF	137	Hypothetical protein	Adineta steineri	45461	5.92e-5	147
SH45	EJB05_17212	A0A5J9VII2	WSAIEADGKVHEFYVGGKSHPRYKEIEMMLAEMNRRLRLEGYAANTREVLFDIEEEEKEGAISLHSEKLALAFGLIVLPEGVEIRIVKNLRVCRDCHDYTKMISKVFNREIVMRDRNRFHHFKDGACSWVEIRIV	135	Uncharacterized protein	Eragrostis curvula	45460	9.72e-5	147
SH46	Acr_20g0001750	A0A7J0GC49	STKIELDNEIYEFVAGDKTHNHYKEIYEMVDEMGREMKRAGYRPTTSEVLLDIDDEDKEDALNRHSEKLAIAFALLKTPPGTPIRIVKNLRVCADCHSATKFISKV	106	Pentatricopeptide repeat (PPR) superfamily protein	Actinidia rufa	45308	1.70e-4	147
SH47	XAT740_LOCUS43549	A0A815XPQ2	MNKASSIRSELSRSGAKKKPGLSWTVVNGELYQFLAHDRSHPRSAEIYVELEKISRELIEHGHEYDSSWITRPLAEDETIESVLCGHSEKLAIAWNFVANADTTFIQITKNLRVCGDCHQATKLIAAIRRCHIVVRDANRIHHFDPDGQCSCNDYF	156	Hypothetical protein	Adineta ricciae	45522	4.91e-5	146
SH48	KXQ929_LOCUS41237	A0A820CVN8	NVYASTGQMGKSSNIKRKLIQANLKKPSGLSYTEVNNKIYMFRAHDSSHPRSREIYNEIEKISKELTLYGHKYDSSCIIRPLNENESVESVLCGHSERLAIAWNFVANPNISRIQITKNLRVCDDCHESTKLIALIRQCEIIVRDASRIHHFHKNGKC	158	Hypothetical protein	Adineta steineri	20	1.18e-5	146
SH49	MBJ925_LOCUS8404	A0A816MP83	KGLSWTQINDEIVQFTAHDNSHPQASEIDSEIGRMTSELIQRGYKFDSSWITREIKDGETIQSVLCGHSEKKAIAFNFIQRPVPKFIQIAKNLRVCGDCHEFTKLIAKIRQCDIIVRDANRIHHFYPNGQCS	132	Hypothetical protein	Rotaria magnacalcarata	45402	1.50e-4	144
SH50	MBJ925_LOCUS24408	A0A816US28	KFSLELERVLHLFFYDYFSLGSLGHDEHVEVIPANRIKRFGNNVKFGITCTEVNGQLVCFKAHDRSHPKSAEIYAELDRLSNELKEYGHEYESSWITRPLKYDETIESVLCGHSEKLAIAFNFIQNPRPTFIQITKNLRVCGECHRATKLIAKIRQCEIIVRDANRIQHFYKNGLCS	177	Hypothetical protein	Rotaria magnacalcarata	45429	5.92e-5	142
SH51	ZEAMMB73_Zm00001d027555	A0A1D6JMZ4	RSLMKEKGLRRTEARSLVELNAEECSFVNGDMSHPQSEKIHELSDILSRNIGEDLDSPTNLRDSDPFASGKTVLPNKHSVRLAVAFGLISSEPGTPILVKKNVRVCNHCHRALKLISKYSRRKIVVGDTKIYHIFSDGSC	140	Pentatricopeptide repeat-containing protein chloroplastic	Zea mays (Maize)	20.2	7.14e-5	124
SH52	PCMP-H31	Q9FLX6	KSTVEVQGKVHSFVSEDVTRVDKTNGIYAEIESIKEEIKRFGSPYRGNENASFHSAKQAVVYGFIYASPEAPVHVVKNKILCKDCHEFVSILTRLVDKKITVRDGNQVHIFKNGEC	116	Pentatricopeptide repeat-containing protein At5g52850, chloroplastic			5.57e-5	122
SH53	GLYMA_20G132900	A0A0R0EKR7	FSLVEINGAMHEFLTGDKAHPFSKEIHLKIGEINRRLQEYGHKPRTSEVLFDVEEDKEDFLSYHSERLAIAFALIASPSSMPIRIIKNLRVCGDCHVFTKLISAAYQRDIIVRDRNRFHHFKDGSC	126	DYW_deaminase domain-containing protein	Glycine max (Soybean)	15.5	2.98e-4	121
SH54	Os05g0370000	Q60EX3	KGCSWIEIKNKVHMLLAGDSSHPMMAAITEKLKHLTMEMRRLGFAPSTDYVLHDVEEQEKDDILSVHSEKLAVALGLISTSHGTPLQVIKNLRICGDCHEAMKFISSFERREIYVRDTNRFHHFKDGKC	129	Os05g0370000 protein	Oryza sativa subsp. japonica (Rice)	21.2	1.24e-3	121
SH55	103635985	A0A1D6K570	RRQNLQKTPGWSSMEVKGSVSVFYSGTQTEPHPQHEEIQRGLHDLLAKMKSAGYVPDYSFVLQDVEEDEKEQILNNHSERLAIAFGIINTPPGTPLHIYKNLRVCGDCHSATKYISKITEREIIVRDANRFHHFKDGHC	139	Putative pentatricopeptide repeat-containing protein mitochondrial	Zea mays (Maize)	20.5	1.25e-4	123
SH56	100804309	I1LCF4	LEQLVHEMRKLGYVPDTKFVLHDMESEQKEYALSTHSEKLAVVYGIMKLPLGATIRVFKNLRICGDCHNAFKYISKVVDREIIVRDRKRFHHFRNGEC	98	DYW_deaminase domain-containing protein	Glycine max (Soybean)
